# Supplementary material for: Vaccines alone are no silver bullets: a modeling study on the impact of efficient contact tracing on COVID-19 infection and transmission in Malaysia
Source: Int Health. 2022 Mar 9;15(1):37–46. doi: 10.1093/inthealth/ihac005 (PMC8992270; doi:10.1093/inthealth/ihac005)
Supplement: ihac005_Supplemental_Files [file ihac005_supplemental_files.zip]

Archive with 2 entries (2 files):
- Supplementary Figure A1.png
- Supplementary Figure A2.png
